# Supplementary material for: Chromosome-level genome assembly and annotation of the loquat (Eriobotrya japonica) genome
Source: Gigascience. 2020 Mar 6;9(3):giaa015. doi: 10.1093/gigascience/giaa015 (PMC7059265; doi:10.1093/gigascience/giaa015)
Supplement: giaa015_Supplemental_Figure_and_Tables [file giaa015_supplemental_figure_and_tables.zip › Table S1.xlsx]

## Sheet: Sheet1
Table S1 The sequence length of reads in Nanopore.
Length	ReadsNum	TotalLength	Percent	AveLength
2000~5000	350509	1223803641	0.0122	3491.5
5000~10000	861148	6863655013	0.0685	7970.35
10000~20000	3516962	50144743443	0.5009	14258
20000~30000	1054818	25123470372	0.2509	23817.8
30000~40000	261117	8881099024	0.0887	34011.9
40000~50000	89108	3942643048	0.0393	44245.7
50000~60000	38267	2078685903	0.0207	54320.6
60000~70000	16239	1043593056	0.0104	64264.6
70000~80000	6581	488176097	0.0048	74179.6
>=80000	3438	307687356	0.003	89496
