# Supplementary material for: Chromosome-level genome assembly and annotation of the loquat (Eriobotrya japonica) genome
Source: Gigascience. 2020 Mar 6;9(3):giaa015. doi: 10.1093/gigascience/giaa015 (PMC7059265; doi:10.1093/gigascience/giaa015)
Supplement: giaa015_Supplemental_Figure_and_Tables [file giaa015_supplemental_figure_and_tables.zip › Table S2.xlsx]

## Sheet: Sheet1
Table S2 The details of the distribution of each chromosome sequences
Group	Cluster Num	Cluster Len(bp)	Order Num	Order Len(bp)
LG01	59	54888276	25	48580213
LG02	73	52532486	28	42701862
LG03	42	50169396	11	47071549
LG04	74	47495188	28	40439949
LG05	59	46199746	25	40080921
LG06	40	45162000	21	42814601
LG07	28	45072942	14	43445003
LG08	16	44125022	5	40884313
LG09	34	42640775	13	38133296
LG10	35	42493422	13	38056031
LG11	64	42515203	18	35732349
LG12	40	41983100	21	39659685
LG13	50	42098233	20	36268174
LG14	51	40850224	16	36417805
LG15	58	42038389	18	35633980
LG16	40	39335779	16	35939887
LG17	37	37931506	13	34380515
Total(Ratio %)	800(97.68)	757531687(99.66)	305(38.13)	676240133(89.27)
