# Supplementary material for: Chromosome-level genome assembly and annotation of the loquat (Eriobotrya japonica) genome
Source: Gigascience. 2020 Mar 6;9(3):giaa015. doi: 10.1093/gigascience/giaa015 (PMC7059265; doi:10.1093/gigascience/giaa015)
Supplement: giaa015_Supplemental_Figure_and_Tables [file giaa015_supplemental_figure_and_tables.zip › Table S3.xlsx]

## Sheet: Sheet1
Table S3 Gene prediction result statistics
Method	Software	Species	Gene number
Ab initio	Genscan	-	31013
	Augustus	-	30826
	GlimmerHMM	-	91457
	GeneID	-	51465
	SNAP	-	41797
Homology-based	GeMoMa	Arabidopsis_thaliana	33307
		Malus_domestica	50848
		Prunus_perica	40083
		Pyrus_bretschneideri	42702
RNAseq	TransDecoder	-	71083
	GeneMarkS-T	-	42959
	PASA	-	56099
Integration	EVM	-	45743
