# Supplementary material for: Chromosome-level genome assembly and annotation of the loquat (Eriobotrya japonica) genome
Source: Gigascience. 2020 Mar 6;9(3):giaa015. doi: 10.1093/gigascience/giaa015 (PMC7059265; doi:10.1093/gigascience/giaa015)
Supplement: giaa015_Supplemental_Figure_and_Tables [file giaa015_supplemental_figure_and_tables.zip › Table S4.xlsx]

## Sheet: Sheet1
Table S4 The number of expansion gene in E. japonica compared with M. domestica and P. communis
Family	E. japonica	M. domestica	P. communis	P. persica	F. vesca	R. chinensis	R. occidentalis	pfam	annoation
GF_8907	7	0	0	0	0	0	0	PF01959.11	3-dehydroquinate synthase (EC 4.6.1.3)
GF_13674	5	0	0	0	0	0	0	PF00441.19	Acyl-CoA dehydrogenase, C-terminal domain
GF_6979	5	1	2	0	0	0	0	PF07468.6	Agglutinin
GF_760	9	3	4	4	1	2	2	PF04864.8	Allinase
GF_743	8	2	3	4	4	3	2	PF12697.2	Alpha/beta hydrolase family
GF_1447	5	1	1	1	3	4	2	PF12697.2	Alpha/beta hydrolase family
GF_13643	5	0	0	0	0	0	0	PF12796.2	Ankyrin repeats (3 copies)
GF_11734	5	0	1	0	0	0	0	PF13339.1	Apoptosis antagonizing transcription factor
GF_2350	12	0	0	0	0	0	0	PF09668.5	Aspartyl protease
GF_1155	15	0	0	1	2	1	0	PF13650.1	Aspartyl protease
GF_1765	5	0	0	0	0	0	10	PF13650.1	Aspartyl protease
GF_9024	5	1	1	0	0	0	0	PF02991.11	Autophagy protein Atg8 ubiquitin like
GF_302	42	0	0	0	0	0	0	PF10377.4	Autophagy-related protein 11
GF_333	40	0	0	0	0	0	0	PF10377.4	Autophagy-related protein 11
GF_1968	14	0	0	0	0	0	0	PF10377.4	Autophagy-related protein 11
GF_2422	11	0	0	0	0	1	0	PF10377.4	Autophagy-related protein 11
GF_1830	10	0	0	0	0	5	0	PF10377.4	Autophagy-related protein 11
GF_8852	7	0	0	0	0	0	0	PF10377.4	Autophagy-related protein 11
GF_2005	13	0	0	1	0	0	0	PF05164.8	Cell division protein ZapA
GF_1979	14	0	0	0	0	0	0	PF00385.19	Chromo (CHRromatin Organisation MOdifier) domain
GF_1218	10	0	0	0	1	8	0	PF00385.19	Chromo (CHRromatin Organisation MOdifier) domain
GF_2012	8	0	1	0	1	4	0	PF00385.19	Chromo (CHRromatin Organisation MOdifier) domain
GF_8918	7	0	0	0	0	0	0	PF00385.19	Chromo (CHRromatin Organisation MOdifier) domain
GF_11763	6	0	0	0	0	0	0	PF00385.19	Chromo (CHRromatin Organisation MOdifier) domain
GF_13932	5	0	0	0	0	0	0	PF00385.19	Chromo (CHRromatin Organisation MOdifier) domain
GF_13675	5	0	0	0	0	0	0	PF00385.19	Chromo (CHRromatin Organisation MOdifier) domain
GF_13623	5	0	0	0	0	0	0	PF00385.19	Chromo (CHRromatin Organisation MOdifier) domain
GF_9034	7	0	0	0	0	0	0	PF03029.12	Conserved hypothetical ATP binding protein
GF_645	9	1	4	2	3	6	2	PF07002.11	Copine
GF_545	8	3	3	4	5	5	2	PF02485.16	Core-2/I-Branching enzyme
GF_11714	6	0	0	0	0	0	0	PF01601.11	Coronavirus S2 glycoprotein
GF_5059	9	0	0	0	0	0	0	PF00431.15	CUB domain
GF_8937	7	0	0	0	0	0	0	PF00134.18	Cyclin, N-terminal domain
GF_11809	5	0	1	0	0	0	0	PF00031.16	Cystatin domain
GF_874	11	1	3	2	2	2	2	PF00067.17	Cytochrome P450
GF_768	9	0	1	0	0	15	0	PF00067.17	Cytochrome P450
GF_428	7	3	2	7	8	3	4	PF00067.17	Cytochrome P450
GF_586	5	2	1	4	6	7	4	PF00067.17	Cytochrome P450
GF_909	13	4	1	1	1	1	1	PF13359.1	DDE superfamily endonuclease
GF_2649	10	1	0	0	0	0	0	PF13359.1	DDE superfamily endonuclease
GF_2355	10	0	0	0	1	1	0	PF13359.1	DDE superfamily endonuclease
GF_1877	8	0	0	2	2	3	0	PF13359.1	DDE superfamily endonuclease
GF_4003	5	0	0	2	0	3	0	PF13359.1	DDE superfamily endonuclease
GF_173	16	4	4	1	9	23	0	PF00270.24	DEAD/DEAH box helicase
GF_3913	7	0	3	0	0	0	0	PF00270.24	DEAD/DEAH box helicase
GF_1073	8	3	3	6	0	0	0	PF11443.3	Domain of unknown function (DUF2828)
GF_11719	6	0	0	0	0	0	0	PF13345.1	Domain of unknown function (DUF4098)
GF_13655	5	0	0	0	0	0	0	PF14111.1	Domain of unknown function (DUF4283)
GF_44	54	0	1	1	20	58	0	PF14291.1	Domain of unknown function (DUF4371)
GF_141	17	7	1	0	11	26	1	PF14291.1	Domain of unknown function (DUF4371)
GF_6779	8	0	0	0	0	0	0	PF14291.1	Domain of unknown function (DUF4371)
GF_13658	5	0	0	0	0	0	0	PF14291.1	Domain of unknown function (DUF4371)
GF_9435	5	0	2	0	0	0	0	PF14383.1	DUF761-associated sequence motif
GF_1579	7	1	1	2	2	2	2	PF14432.1	DYW family of nucleic acid deaminases
GF_2203	6	0	2	1	2	1	1	PF00892.15	EamA-like transporter family
GF_11756	5	0	0	1	0	0	0	PF00892.15	EamA-like transporter family
GF_4381	5	1	1	1	1	1	0	PF13833.1	EF-hand domain pair
GF_9052	6	0	1	0	0	0	0	PF13561.1	Enoyl-(Acyl carrier protein) reductase
GF_2349	12	0	0	0	0	0	0	PF00516.13	Envelope glycoprotein GP120
GF_3835	9	1	0	0	0	0	0	PF02913.14	FAD linked oxidases, C-terminal domain
GF_787	8	1	3	2	2	8	1	PF04484.7	Family of unknown function (DUF566)
GF_203	36	1	16	0	0	0	0	PF07734.8	F-box associated
GF_1181	8	2	1	2	1	2	3	PF07734.8	F-box associated
GF_11789	5	0	1	0	0	0	0	PF00646.28	F-box domain
GF_3930	5	0	2	1	1	0	1	PF00646.28	F-box domain
GF_2411	5	1	1	1	1	2	1	PF13668.1	Ferritin-like domain
GF_5009	8	0	1	0	0	0	0	PF08017.6	Fibrinogen binding protein
GF_316	18	0	4	1	3	12	3	PF01593.19	Flavin containing amine oxidoreductase
GF_1077	8	2	3	1	2	2	2	PF00743.14	Flavin-binding monooxygenase-like
GF_3273	7	1	2	0	0	0	0	PF03630.9	Fumble
GF_455	14	4	5	2	2	3	3	PF01590.21	GAF domain
GF_11785	6	0	0	0	0	0	0	PF13976.1	GAG-pre-integrase domain
GF_11673	6	0	0	0	0	0	0	PF13976.1	GAG-pre-integrase domain
GF_11730	5	1	0	0	0	0	0	PF00304.15	Gamma-thionin family
GF_2056	5	1	0	8	0	0	0	PF00304.15	Gamma-thionin family
GF_2026	6	1	2	2	1	1	1	PF01541.19	GIY-YIG catalytic domain
GF_823	7	1	3	3	3	6	1	PF00043.20	Glutathione S-transferase, C-terminal domain
GF_1782	9	2	0	2	1	1	0	PF00232.13	Glycosyl hydrolase family 1
GF_2437	6	1	1	1	1	1	1	PF01373.12	Glycosyl hydrolase family 14
GF_510	5	2	2	7	5	7	3	PF00295.12	Glycosyl hydrolases family 28
GF_2656	10	1	0	0	0	0	0	PF03514.9	GRAS domain family
GF_13959	5	0	0	0	0	0	0	PF13242.1	HAD-hyrolase-like
GF_365	9	2	4	3	7	7	6	PF13344.1	Haloacid dehalogenase-like hydrolase
GF_214	18	0	2	0	3	29	0	PF05699.9	hAT family C-terminal dimerisation region
GF_662	16	0	0	0	3	7	1	PF05699.9	hAT family C-terminal dimerisation region
GF_1035	10	2	1	1	2	4	0	PF05699.9	hAT family C-terminal dimerisation region
GF_2853	6	1	1	3	0	0	0	PF00403.21	Heavy-metal-associated domain
GF_2223	5	1	2	2	1	1	1	PF00010.21	Helix-loop-helix DNA-binding domain
GF_8905	6	0	1	0	0	0	0	PF00512.20	His Kinase A (phospho-acceptor) domain
GF_543	22	1	2	1	1	1	2	PF00665.21	Integrase core domain
GF_583	21	0	8	0	0	0	0	PF00665.21	Integrase core domain
GF_113	13	1	1	0	8	48	0	PF00665.21	Integrase core domain
GF_3885	10	0	0	0	0	0	0	PF00665.21	Integrase core domain
GF_8843	7	0	0	0	0	0	0	PF00665.21	Integrase core domain
GF_11701	6	0	0	0	0	0	0	PF00665.21	Integrase core domain
GF_164	6	0	0	0	8	44	0	PF00665.21	Integrase core domain
GF_11697	6	0	0	0	0	0	0	PF00665.21	Integrase core domain
GF_2663	6	1	1	0	1	2	0	PF00665.21	Integrase core domain
GF_13666	5	0	0	0	0	0	0	PF00665.21	Integrase core domain
GF_13706	5	0	0	0	0	0	0	PF00665.21	Integrase core domain
GF_13694	5	0	0	0	0	0	0	PF00665.21	Integrase core domain
GF_160	14	5	5	14	7	5	8	PF00520.26	Ion transport protein
GF_2865	10	0	1	0	0	0	0	PF00180.15	Isocitrate/isopropylmalate dehydrogenase
GF_2220	5	1	2	1	1	1	2	PF01486.12	K-box region
GF_1413	5	2	2	4	3	1	1	PF01486.12	K-box region
GF_1863	5	2	1	3	1	1	2	PF02536.9	mTERF
GF_211	9	3	1	1	7	29	2	PF10551.4	MULE transposase domain
GF_386	8	3	3	5	3	15	0	PF10551.4	MULE transposase domain
GF_1512	7	2	2	3	1	2	0	PF10551.4	MULE transposase domain
GF_6777	7	0	1	0	0	0	0	PF10551.4	MULE transposase domain
GF_2174	5	0	0	4	2	2	0	PF10551.4	MULE transposase domain
GF_651	8	3	3	3	3	4	3	PF07731.9	Multicopper oxidase
GF_863	15	0	1	0	2	5	0	PF12776.2	Myb/SANT-like DNA-binding domain
GF_861	11	1	0	2	2	7	0	PF12776.2	Myb/SANT-like DNA-binding domain
GF_447	5	1	1	5	2	19	1	PF12776.2	Myb/SANT-like DNA-binding domain
GF_13642	5	0	0	0	0	0	0	PF12776.2	Myb/SANT-like DNA-binding domain
GF_11746	5	0	1	0	0	0	0	PF00249.26	Myb-like DNA-binding domain
GF_1970	14	0	0	0	0	0	0	PF07058.6	Myosin II heavy chain-like
GF_1	371	129	126	142	88	321	52	PF00931.17	NB-ARC domain
GF_885	6	0	1	8	1	1	5	PF00931.17	NB-ARC domain
GF_2200	5	1	2	1	1	2	1	PF00931.17	NB-ARC domain
GF_1409	16	0	2	0	0	0	0	PF02365.10	No apical meristem (NAM) protein
GF_1226	9	1	2	3	1	2	1	PF14226.1	non-haem dioxygenase in morphine synthesis N-terminal
GF_681	7	3	3	5	5	4	0	PF14226.1	non-haem dioxygenase in morphine synthesis N-terminal
GF_11735	5	0	1	0	0	0	0	PF09805.4	Nucleolar protein 12 (25kDa)
GF_1465	7	2	3	1	1	1	2	PF03407.11	Nucleotide-diphospho-sugar transferase
GF_13625	5	0	0	0	0	0	0	PF13853.1	Olfactory receptor
GF_2042	6	1	2	2	1	1	1	PF02567.11	Phenazine biosynthesis-like protein
GF_2215	6	1	2	1	1	1	1	PF14299.1	Phloem protein 2
GF_4178	5	1	0	1	1	1	1	PF14299.1	Phloem protein 2
GF_71	34	7	1	3	18	31	0	PF05970.9	PIF1-like helicase
GF_13640	5	0	0	0	0	0	0	PF05970.9	PIF1-like helicase
GF_219	9	2	1	1	1	34	2	PF10536.4	Plant mobile domain
GF_2739	6	2	0	0	0	1	2	PF10536.4	Plant mobile domain
GF_9006	7	0	0	0	0	0	0	PF04859.7	Plant protein of unknown function (DUF641)
GF_11703	6	0	0	0	0	0	0	PF05938.6	Plant self-incompatibility protein S1
GF_2213	6	1	1	2	1	1	1	PF14368.1	Probable lipid transfer
GF_25	24	10	11	34	36	52	29	PF00069.20	Protein kinase domain
GF_303	16	4	5	4	4	7	2	PF00069.20	Protein kinase domain
GF_8889	7	0	0	0	0	0	0	PF00069.20	Protein kinase domain
GF_2045	5	1	2	1	2	1	2	PF00069.20	Protein kinase domain
GF_95	15	6	2	18	9	12	16	PF07714.12	Protein tyrosine kinase
GF_847	14	2	4	0	0	3	0	PF07714.12	Protein tyrosine kinase
GF_6984	5	1	1	0	0	1	0	PF07714.12	Protein tyrosine kinase
GF_14032	5	0	0	0	0	0	0	PF05141.7	Pyoverdine/dityrosine biosynthesis protein
GF_13680	5	0	0	0	0	0	0	PF07992.9	Pyridine nucleotide-disulphide oxidoreductase
GF_7041	6	0	1	1	0	0	0	PF14748.1	Pyrroline-5-carboxylate reductase dimerisation
GF_1578	11	1	0	3	0	0	2	PF05498.6	Rapid ALkalinization Factor (RALF)
GF_26	84	7	22	4	10	52	10	PF02463.14	RecF/RecN/SMC N terminal domain
GF_13664	5	0	0	0	0	0	0	PF08646.5	Replication factor-A C terminal domain
GF_1382	7	0	3	2	2	2	2	PF02383.13	SacI homology domain
GF_1133	6	2	2	1	4	2	2	PF03492.10	SAM dependent carboxyl methyltransferase
GF_632	6	1	2	12	1	5	1	PF00106.20	short chain dehydrogenase
GF_1427	5	1	2	3	0	4	2	PF00106.20	short chain dehydrogenase
GF_1384	6	1	2	2	2	3	2	PF00999.16	Sodium/hydrogen exchanger family
GF_13731	5	0	0	0	0	0	0	PF00685.22	Sulfotransferase domain
GF_599	12	3	2	2	3	5	1	PF03936.11	Terpene synthase family, metal binding domain
GF_2014	6	2	2	1	1	1	1	PF13424.1	Tetratricopeptide repeat
GF_2232	5	0	1	2	2	2	1	PF13622.1	Thioesterase-like superfamily
GF_9038	5	1	1	0	0	0	0	PF01582.15	TIR domain
GF_8886	7	0	0	0	0	0	0	PF13414.1	TPR repeat
GF_7202	6	1	1	0	0	0	0	PF03849.9	Transcription factor Tfb2
GF_149	15	4	7	12	11	12	0	PF02458.10	Transferase family
GF_4999	8	0	1	0	0	0	0	PF02458.10	Transferase family
GF_11	62	2	3	1	41	179	1	PF02992.9	Transposase family tnp2
GF_6928	8	0	0	0	0	0	0	PF02992.9	Transposase family tnp2
GF_19	29	2	5	0	29	118	27	PF00872.13	Transposase, Mutator family
GF_8939	6	0	0	0	1	0	0	PF00872.13	Transposase, Mutator family
GF_11702	5	1	0	0	0	0	0	PF03151.11	Triose-phosphate Transporter family
GF_7164	7	0	1	0	0	0	0	PF00240.18	Ubiquitin family
GF_1225	11	0	3	1	1	1	2	PF00201.13	UDP-glucoronosyl and UDP-glucosyl transferase
GF_6900	8	0	0	0	0	0	0	PF02902.14	Ulp1 protease family, C-terminal catalytic domain
GF_6860	7	1	0	0	0	0	0	PF02902.14	Ulp1 protease family, C-terminal catalytic domain
GF_8998	7	0	0	0	0	0	0	PF00098.18	Zinc knuckle
GF_11696	6	0	0	0	0	0	0	PF00098.18	Zinc knuckle
GF_13654	5	0	0	0	0	0	0	PF00098.18	Zinc knuckle
GF_13670	5	0	0	0	0	0	0	PF14392.1	Zinc knuckle
GF_133	17	5	7	7	7	12	11	PF00107.21	Zinc-binding dehydrogenase
GF_1220	5	1	1	6	1	4	1	PF13602.1	Zinc-binding dehydrogenase
GF_11682	5	0	0	0	0	1	0	PF13966.1	zinc-binding in reverse transcriptase
GF_13656	5	0	0	0	0	0	0	PF13966.1	zinc-binding in reverse transcriptase
